# Supplementary material for: Effects of Dietary Supplementation with α-Mangostin on Oviduct Inflammation and Eggshell Quality in Aging Laying Hens
Source: Animals (Basel). 2026 Apr 5;16(7):1118. doi: 10.3390/ani16071118 (PMC13072074; doi:10.3390/ani16071118)
Supplement: Supplementary file 1 [file animals-16-01118-s001.zip]

Archive with 1 entries (1 files):
- Supplementary Table S1..pdf
